# Supplementary material for: Anti-Adipogenic Effect of Secondary Metabolites Isolated from Tetracera loureiri on 3T3-L1 Adipocytes
Source: Int J Mol Sci. 2026 Jan 29;27(3):1374. doi: 10.3390/ijms27031374 (PMC12898108; doi:10.3390/ijms27031374)
Supplement: Supplementary file 1 [file ijms-27-01374-s001.zip]

Archive with 1 entries (1 files):
- ijms-4043948-supplementary.pdf
